# Supplementary material for: Multi-Drug Resistant Plasmids with ESBL/AmpC and mcr-5.1 in Paraguayan Poultry Farms: The Linkage of Antibiotic Resistance and Hatcheries
Source: Microorganisms. 2021 Apr 17;9(4):866. doi: 10.3390/microorganisms9040866 (PMC8072826; doi:10.3390/microorganisms9040866)
Supplement: Supplementary file 1 [file microorganisms-09-00866-s001.zip]

Archive with 1 entries (1 files):
- microorganisms-1180204-supplementary.pdf
